# Supplementary material for: C5 methylation confers accessibility, stability and selectivity to picrotoxinin
Source: Nat Commun. 2023 Dec 14;14:8308. doi: 10.1038/s41467-023-44030-3 (PMC10721898; doi:10.1038/s41467-023-44030-3)
Supplement: Supplementary file 4 — Source Data [file 41467_2023_44030_MOESM4_ESM.xlsx]

## Sheet: Sheet1
MeO-						D
O	-0.805026	-6e-06	6e-06			C	1.24284	-0.175923	0.234927
C	0.54916	-1e-06	5e-06			C	0.965956	1.2253	-0.323027
H	1.04849	-0.13883	1.01001			C	-0.543612	1.55676	-0.260807
H	1.04843	-0.805312	-0.625281			C	-1.17962	0.868437	0.937419
H	1.04833	0.9442	-0.384799			C	-1.19512	-0.663337	0.711241
						C	0.074078	-1.1394	-0.086593
MeOH						H	-0.682011	2.64203	-0.174433
O	-0.746491	0.123592	0			H	1.21761	1.2167	-1.39374
H	-1.12953	-0.76088	0			H	-0.70626	1.17647	1.87721
C	0.657455	-0.018833	0			O	-1.25842	1.19286	-1.43918
H	1.02827	-0.551337	-0.894163			O	0.437701	-2.46687	0.210373
H	1.10019	0.987804	-9e-06			H	0.806712	-2.50269	1.10305
H	1.02827	-0.551323	0.894171			C	1.78687	2.33501	0.313658
						C	2.24311	2.29479	1.57003
PXN						H	2.07682	1.44294	2.23391
C	1.04957	0.808303	0.976132			H	2.81079	3.13408	1.98222
C	1.8628	-0.494181	0.835869			C	2.03672	3.51094	-0.589005
C	0.6893	-1.4753	0.841474			H	2.66584	3.20522	-1.44119
C	-0.127377	-1.42769	-0.445562			H	1.09404	3.89115	-1.01526
C	-0.433111	-0.004284	-0.997851			H	2.5374	4.33458	-0.061806
C	0.320116	1.22697	-0.3251			O	-2.56851	1.24985	0.993983
H	0.954099	-2.50728	1.09698			C	-0.368121	-1.09034	-1.56077
H	2.37989	-0.635395	1.80149			H	-0.683254	-2.10102	-1.84965
H	0.358164	-2.04336	-1.20854			H	0.415706	-0.762552	-2.25406
O	-0.132371	-0.965057	1.91521			C	2.54254	-0.727868	-0.302302
O	1.31748	1.77947	-1.13961			O	2.91089	-0.631264	-1.45313
H	0.905898	2.15522	-1.92811			C	-2.35241	-0.664674	-0.311247
C	2.94546	-0.580329	-0.211817			C	-1.58838	-0.180224	-1.56868
C	3.05787	-1.58638	-1.08604			H	-2.20222	-0.267553	-2.47344
H	2.34539	-2.41126	-1.14651			O	-2.99232	-1.86483	-0.601841
H	3.90884	-1.62837	-1.77208			C	-3.28281	0.413888	0.230013
C	3.99483	0.492024	-0.100194			O	-4.46814	0.529954	0.065246
H	3.56142	1.48706	-0.271788			C	-1.44643	-1.43332	1.99376
H	4.42822	0.495676	0.913486			H	-1.64197	-2.49316	1.78118
H	4.80571	0.333269	-0.824174			H	-0.570286	-1.36803	2.65717
O	-1.40476	-2.05087	-0.183705			H	-2.31046	-1.02178	2.53652
C	-0.805914	2.25917	-0.013002			H	1.32802	-0.15731	1.33051
H	-0.894339	2.96503	-0.852302			O	3.24546	-1.35547	0.63293
H	-0.585607	2.83898	0.892322			C	4.4695	-1.96479	0.224493
C	0.051981	0.36349	2.02845			H	4.27996	-2.73555	-0.535283
O	-0.527177	1.01362	2.85799			H	5.15868	-1.21081	-0.179842
C	-1.86273	0.161913	-0.532171			H	4.89648	-2.42039	1.12391
C	-2.08613	1.46434	0.111382			H	-3.37559	-2.22773	0.207359
H	-2.78463	1.59683	0.941353
O	-2.67717	1.12944	-1.14124			TS-3
C	-2.41308	-1.17283	-0.157983			C	-1.07019	0.024067	0.723745
O	-3.54648	-1.4783	0.100902			C	-1.60101	-0.455195	-0.653213
C	-0.309232	0.006195	-2.51728			C	-0.514034	0.147338	-1.55106
H	-0.664651	0.957695	-2.93814			C	0.814239	-0.59745	-1.48776
H	0.73775	-0.146209	-2.81433			C	1.26545	-0.978729	-0.054091
H	-0.917308	-0.802275	-2.94938			C	0.215456	-0.805177	1.13147
H	1.61867	1.66942	1.34562			H	-0.829565	0.284952	-2.59305
						H	-2.48421	0.181098	-0.818641
5MePXN						H	0.802751	-1.47019	-2.14584
C	-1.08298	1.03243	-0.290493			O	-0.277685	1.44207	-0.982536
C	-1.75643	-0.199603	-0.959657			O	-0.191166	-2.05266	1.64228
C	-0.508036	-0.858022	-1.55225			H	-0.599086	-2.56826	0.934022
C	0.405558	-1.50372	-0.515098			C	-2.05444	-1.88206	-0.849494
C	0.613641	-0.680187	0.785576			C	-1.58839	-2.71163	-1.79315
C	-0.301285	0.603773	1.01226			H	-0.794032	-2.44974	-2.49202
H	-0.712798	-1.55041	-2.37631			H	-2.03038	-3.70446	-1.91869
H	-2.31575	0.201611	-1.8232			C	-3.20767	-2.31333	0.024554
H	0.056302	-2.51488	-0.288083			H	-2.892	-2.48111	1.06464
O	0.201979	0.269455	-2.10522			H	-3.98635	-1.53562	0.051222
O	-1.21849	0.422814	2.05928			H	-3.65417	-3.24612	-0.346071
H	-1.78656	-0.334718	1.86164			O	1.83944	0.273807	-2.02312
C	-2.76429	-1.01877	-0.182592			C	1.02623	-0.089767	2.24772
C	-2.65223	-2.33392	0.041048			H	1.47335	-0.852928	2.90059
H	-1.80216	-2.9329	-0.284931			H	0.402247	0.56189	2.86864
H	-3.45483	-2.8735	0.551809			C	-0.655208	1.44829	0.327503
C	-4.0072	-0.277307	0.243849			O	-0.305984	2.35449	1.05681
H	-3.80994	0.396933	1.09017			C	2.28231	0.108995	0.213942
H	-4.39301	0.344874	-0.578159			C	2.12231	0.686128	1.55016
H	-4.79307	-0.980151	0.551467			H	2.32917	1.73612	1.76861
C	-1.98816	2.23439	-0.043772			O	3.2602	-0.101931	1.20263
H	-1.3953	3.15369	0.054698			C	2.63804	0.77029	-1.07489
H	-2.67546	2.36911	-0.890702			O	3.50247	1.57753	-1.29716
H	-2.57557	2.10848	0.871335			C	1.90882	-2.36339	-0.061433
O	1.70979	-1.66782	-1.11517			H	2.32618	-2.61566	0.921654
C	0.698147	1.7124	1.44405			H	1.17314	-3.13153	-0.339406
H	0.769502	1.71296	2.54071			H	2.7225	-2.38671	-0.802303
H	0.380514	2.71278	1.1288			O	-2.79275	2.11171	-0.140276
C	-0.080141	1.37059	-1.39214			C	-2.07156	0.067173	1.872
O	0.419436	2.43388	-1.65191			H	-3.02535	0.460907	1.50638
C	1.9837	-0.093773	0.52064			H	-2.21587	-0.918994	2.3247
C	2.03692	1.33577	0.848042			H	-1.71723	0.752412	2.65603
H	2.65399	2.04677	0.293233			C	-2.71477	3.4291	-0.476066
O	2.75142	0.362564	1.60431			H	-1.79741	3.9406	-0.076383
C	2.62364	-0.835609	-0.604657			H	-2.68984	3.64035	-1.57942
O	3.75471	-0.773079	-1.00626			H	-3.56358	4.05497	-0.093404
C	0.618233	-1.60604	1.99862
H	0.864417	-1.05571	2.91566			E
H	-0.363687	-2.08328	2.12619			C	-1.14219	0.303007	0.634952
H	1.36803	-2.3985	1.85486			C	-1.69909	-0.202108	-0.723226
						C	-0.496272	0.136846	-1.62259
TS-1						C	0.676557	-0.827379	-1.44718
C	-1.05888	0.006396	0.814454			C	0.998402	-1.16699	0.025659
C	-1.69824	-0.477333	-0.497932			C	-0.037955	-0.704017	1.1414
C	-0.691987	0.1529	-1.46443			H	-0.773922	0.187406	-2.68745
C	0.663387	-0.550466	-1.46185			H	-2.48346	0.52081	-0.995625
C	1.20734	-0.943954	-0.058245			H	0.54938	-1.73322	-2.04668
C	0.221666	-0.798916	1.18044			O	-0.053703	1.4014	-1.18382
H	-1.06197	0.27159	-2.49			O	-0.679534	-1.83273	1.70716
H	-2.60759	0.139032	-0.579118			H	-1.16347	-2.29502	1.01008
H	0.634205	-1.4181	-2.12808			C	-2.38047	-1.55036	-0.820646
O	-0.49742	1.4676	-0.91218			C	-2.01492	-2.54086	-1.64641
O	-0.159374	-2.0435	1.71769			H	-1.15322	-2.48573	-2.31084
H	-0.576433	-2.57226	1.02382			H	-2.60837	-3.45835	-1.70252
C	-2.12459	-1.91763	-0.597265			C	-3.63327	-1.69906	0.009972
C	-1.70487	-2.78797	-1.52455			H	-3.40574	-1.77825	1.08291
H	-0.978514	-2.53352	-2.29779			H	-4.28506	-0.819918	-0.110706
H	-2.11123	-3.8032	-1.55441			H	-4.19664	-2.59592	-0.28244
C	-3.18047	-2.29867	0.410114			O	1.86266	-0.188425	-1.9867
H	-2.81101	-2.18636	1.44107			C	0.865572	-0.104651	2.25478
H	-4.05299	-1.63257	0.313245			H	1.12371	-0.90809	2.96087
H	-3.51283	-3.33663	0.272479			H	0.36985	0.697906	2.80843
O	1.63758	0.351241	-2.03871			C	-0.576619	1.70724	0.170211
C	1.05148	-0.057269	2.26039			O	0.280189	2.33021	0.885588
H	1.54326	-0.799531	2.90519			C	2.19708	-0.280084	0.273325
H	0.420583	0.581299	2.89077			C	2.11963	0.38951	1.56682
C	-0.729912	1.43853	0.431127			H	2.5326	1.38334	1.74106
O	-0.391309	2.36751	1.13041			O	3.09177	-0.63172	1.30484
C	2.20986	0.166972	0.167393			C	2.69648	0.230921	-1.03453
C	2.09687	0.742032	1.51193			O	3.69055	0.873122	-1.26551
H	2.29112	1.79667	1.7199			C	1.36942	-2.64489	0.145279
O	3.23308	-0.021976	1.11241			H	1.69495	-2.8984	1.16214
C	2.4868	0.843645	-1.13253			H	0.515516	-3.2848	-0.118865
O	3.3278	1.66315	-1.39458			H	2.19257	-2.87355	-0.54925
C	1.87692	-2.31346	-0.117384			O	-1.78031	2.49569	-0.091394
H	2.35747	-2.56165	0.837792			C	-2.16553	0.545117	1.74698
H	1.14035	-3.0946	-0.35456			H	-3.11409	0.914694	1.33892
H	2.64471	-2.31708	-0.905859			H	-2.368	-0.361435	2.32763
H	-1.73303	0.001201	1.67783			H	-1.7862	1.31124	2.44113
O	-3.06112	1.94301	0.301067			C	-1.52808	3.80527	-0.523084
C	-3.11247	3.23136	-0.133416			H	-0.976687	4.39559	0.228289
H	-2.17568	3.82091	0.072626			H	-0.949887	3.82772	-1.46491
H	-3.27652	3.36097	-1.23883			H	-2.49929	4.2886	-0.703582
H	-3.92516	3.8505	0.33546
						F
A						C	1.14232	-0.092605	0.544146
C	-1.13311	0.309972	0.770067			C	1.01908	1.11105	-0.463785
C	-1.83832	-0.112095	-0.533422			C	-0.451008	1.62627	-0.746337
C	-0.714681	0.256268	-1.5132			C	-1.36488	1.30446	0.460854
C	0.456401	-0.729374	-1.44979			C	-1.41464	-0.189395	0.841015
C	0.877975	-1.16587	-0.022165			C	-0.124241	-1.017	0.493225
C	-0.057378	-0.725879	1.18462			H	-0.381874	2.74373	-0.744064
H	-1.06536	0.334826	-2.55432			H	1.29432	0.722662	-1.45262
H	-2.63153	0.632563	-0.695169			H	-1.15323	1.94794	1.3253
H	0.263436	-1.60025	-2.0843			O	-0.953723	1.14545	-1.90549
O	-0.263574	1.51682	-1.06912			O	0.103082	-2.03366	1.45283
O	-0.710609	-1.83574	1.77524			H	-0.610012	-2.67941	1.37746
H	-1.24337	-2.27812	1.10116			C	2.0449	2.18501	-0.137824
C	-2.54747	-1.44438	-0.570406			C	1.74308	3.33296	0.481174
C	-2.28261	-2.44496	-1.42075			H	0.726907	3.57341	0.804663
H	-1.49281	-2.39686	-2.17137			H	2.51741	4.07631	0.696238
H	-2.88288	-3.35959	-1.40435			C	3.46831	1.87375	-0.525418
C	-3.69589	-1.54426	0.403765			H	3.88501	1.06753	0.101918
H	-3.35317	-1.42377	1.44288			H	3.53002	1.52745	-1.56898
H	-4.42394	-0.738585	0.215415			H	4.12156	2.74959	-0.40388
H	-4.21376	-2.50963	0.320007			O	-2.73583	1.60839	0.070467
O	1.61582	-0.084888	-2.03751			C	-0.408839	-1.69286	-0.885025
C	0.926057	-0.178026	2.25243			H	-0.080093	-2.74201	-0.867039
H	1.20279	-1.00154	2.92751			H	0.116934	-1.19201	-1.70229
H	0.477797	0.626577	2.84447			C	2.34813	-0.97713	0.200496
C	-0.627424	1.73544	0.372887			O	2.4842	-1.22115	-1.09765
O	0.315903	2.32063	1.00612			C	-2.43864	-0.634051	-0.16914
C	2.11805	-0.32453	0.179244			C	-1.8781	-1.52706	-1.16245
C	2.14744	0.299233	1.49846			H	-2.26057	-1.55815	-2.18586
H	2.60614	1.27212	1.6775			O	-2.81293	-1.99403	-0.170538
O	3.06533	-0.7409	1.1359			C	-3.3293	0.531082	-0.447046
C	2.53891	0.241171	-1.13312			O	-4.40729	0.562722	-0.991548
O	3.53716	0.860645	-1.40424			C	-1.91877	-0.376556	2.27208
C	1.20359	-2.65785	-0.001615			H	-2.18623	-1.42309	2.4695
H	1.59173	-2.96882	0.976924			H	-1.16472	-0.067455	3.00712
H	0.309234	-3.25567	-0.228842			H	-2.81928	0.236284	2.43105
H	1.96514	-2.88195	-0.76437			O	3.11672	-1.43195	1.02128
H	-1.82328	0.412674	1.6181			C	3.58931	-2.02483	-1.49681
O	-1.85938	2.51233	0.329634			H	3.53633	-3.01842	-1.03092
C	-1.69024	3.83921	-0.095437			H	3.52013	-2.11627	-2.58588
H	-1.00909	4.40297	0.564017			H	4.53563	-1.53925	-1.2195
H	-1.29299	3.89388	-1.12502			C	1.35292	0.401129	1.98462
H	-2.67711	4.3236	-0.077881			H	2.34495	0.856827	2.09474
						H	0.615035	1.16685	2.25405
B						H	1.28013	-0.424043	2.70159
C	1.15596	-0.199546	0.210579
C	0.98816	1.1353	-0.55407			TS-4
C	-0.491984	1.69163	-0.580981			C	1.17866	-0.058623	0.282489
C	-1.23016	1.17663	0.679548			C	0.858591	1.25947	-0.508739
C	-1.26479	-0.361614	0.834745			C	-0.671136	1.58471	-0.606856
C	-0.063907	-1.12904	0.182903			C	-1.39168	1.09536	0.66403
H	-0.392962	2.79994	-0.410094			C	-1.33047	-0.440079	0.809535
H	1.19009	0.940186	-1.6167			C	-0.032248	-1.06431	0.175218
H	-0.869866	1.6662	1.59445			H	-0.759193	2.69377	-0.588974
O	-1.14913	1.39318	-1.71862			H	1.12085	1.05812	-1.55669
O	0.325493	-2.24895	0.958816			H	-1.06333	1.63407	1.56207
H	-0.382791	-2.90419	0.923155			O	-1.24871	1.07892	-1.74519
C	2.02511	2.12776	-0.067494			O	0.310759	-2.29198	0.786315
C	3.0684	2.45621	-0.840855			H	0.547385	-2.14212	1.70928
H	3.19256	2.0237	-1.83882			C	1.75948	2.39932	-0.063862
H	3.83125	3.1647	-0.502524			C	1.34283	3.42779	0.684363
C	1.84624	2.7114	1.30804			H	0.313127	3.51812	1.03985
H	0.908413	3.28689	1.37018			H	2.03397	4.22502	0.975515
H	1.78449	1.92299	2.07528			C	3.19735	2.2992	-0.504493
H	2.67669	3.38072	1.57262			H	3.7051	1.44446	-0.025635
O	-2.63476	1.53837	0.550138			H	3.26618	2.13645	-1.59153
C	-0.55389	-1.59732	-1.21873			H	3.7642	3.20452	-0.245006
H	-0.271579	-2.64555	-1.39343			O	-2.80877	1.3921	0.52641
H	-0.118438	-0.992607	-2.02127			C	-0.417922	-1.43807	-1.28489
C	2.39423	-0.9085	-0.285043			H	-0.340786	-2.52799	-1.39648
O	3.34677	-0.977071	0.640952			H	0.224884	-0.984842	-2.04282
C	-2.43778	-0.645594	-0.060508			C	2.36632	-0.766187	-0.379561
C	-2.04317	-1.37031	-1.25489			O	2.55626	-0.826761	-1.57644
H	-2.56787	-1.23603	-2.20432			C	-2.45073	-0.770534	-0.180208
O	-2.83936	-1.98698	-0.22462			C	-1.82555	-0.978678	-1.45838
C	-3.32943	0.550701	-0.020759			H	-2.37717	-0.937917	-2.39364
O	-4.47614	0.668423	-0.38072			O	-2.82521	-2.06981	-0.433006
C	-1.50581	-0.736436	2.29393			C	-3.43825	0.358092	-0.035666
H	-1.76817	-1.79707	2.40428			O	-4.60625	0.390086	-0.342217
H	-0.606458	-0.535061	2.89428			C	-1.64564	-0.9192	2.22125
H	-2.33179	-0.136547	2.7055			H	-1.8331	-2.00152	2.22675
O	2.53956	-1.34687	-1.40685			H	-0.828691	-0.702205	2.92387
H	1.31794	0.00978	1.27803			H	-2.54984	-0.417097	2.59816
C	4.57982	-1.58102	0.256355			O	3.18291	-1.34707	0.490935
H	5.0376	-1.02605	-0.574418			C	4.29706	-2.05939	-0.039956
H	5.22778	-1.53822	1.13814			H	3.95677	-2.88819	-0.676115
H	4.42181	-2.62617	-0.0438			H	4.94026	-1.38734	-0.624876
						H	4.84688	-2.44925	0.823157
TS-2						C	1.4986	0.232624	1.75897
C	1.20417	-0.173382	0.210951			H	1.57694	-0.679968	2.36448
C	0.962648	1.22473	-0.375413			H	2.45976	0.753198	1.85401
C	-0.560301	1.61268	-0.383519			H	0.736327	0.877704	2.21075
C	-1.21089	0.967915	0.855597
C	-1.21411	-0.575672	0.787806			G
C	0.018962	-1.14569	0.005463			C	1.50245	-0.240851	0.672624
H	-0.607247	2.71253	-0.198765			C	1.55146	1.0451	-0.209015
H	1.21923	1.18904	-1.44455			C	0.379969	1.97192	0.139132
H	-0.780291	1.35517	1.7892			C	-0.972599	1.31228	-0.099468
O	-1.20337	1.27917	-1.5426			C	-1.16086	-0.00515	0.685111
O	0.397416	-2.43077	0.459449			C	0.104744	-0.961912	0.543461
O	0.397416	-2.43077	0.459449			H	0.428242	2.27336	1.19803
C	1.81302	2.31219	0.252833			H	1.39656	0.741861	-1.25437
C	2.2173	2.31482	1.52916			H	-1.73627	2.02355	0.256176
H	1.99537	1.49937	2.22253			O	0.369154	3.11961	-0.689516
H	2.79472	3.15328	1.93029			O	0.104535	-1.94379	1.56123
C	2.14312	3.44538	-0.67971			H	-0.730524	-2.42746	1.46696
H	2.79733	3.08771	-1.49214			C	2.8899	1.78404	-0.15605
H	1.2311	3.83506	-1.16076			C	3.12268	2.77109	0.719742
H	2.64758	4.2747	-0.164252			H	2.38779	3.08262	1.4668
O	-2.61795	1.32722	0.86475			H	4.07897	3.30206	0.722965
C	-0.451567	-1.32194	-1.46088			C	3.94922	1.38413	-1.14975
H	-0.446522	-2.3922	-1.70813			H	4.42499	0.431166	-0.869814
H	0.185632	-0.812133	-2.19063			H	3.52095	1.24492	-2.15404
C	2.47433	-0.779613	-0.336898			H	4.74224	2.14304	-1.20502
O	2.75717	-0.849874	-1.5144			O	-1.15214	1.09008	-1.48404
C	-2.39895	-0.727128	-0.164642			C	-0.132849	-1.67782	-0.813538
C	-1.84309	-0.77534	-1.49401			H	0.379164	-2.64954	-0.835657
H	-2.44025	-0.592502	-2.38326			H	0.209259	-1.08432	-1.66911
O	-2.84618	-1.96385	-0.564897			C	2.55179	-1.25887	0.202481
C	-3.32406	0.408442	0.197561			O	3.23495	-1.92735	0.946543
O	-4.50514	0.527933	-0.024356			C	-2.24811	-0.825838	-0.024044
C	-1.41823	-1.21025	2.15406			C	-1.62392	-1.81333	-0.908087
H	-1.63424	-2.28278	2.05843			H	-2.11448	-2.16964	-1.81736
H	-0.522184	-1.08688	2.78334			O	-2.24214	-2.21427	0.314069
H	-2.26079	-0.734159	2.67806			C	-3.64046	-0.346391	-0.344094
H	1.3272	-0.111245	1.30188			O	-4.46776	-1.06211	-0.86081
O	3.26791	-1.24812	0.622196			C	-1.55502	0.290464	2.13349
C	4.48209	-1.87329	0.211164			H	-1.62312	-0.636441	2.71603
H	4.2702	-2.75533	-0.409052			H	-0.835161	0.952283	2.63123
H	5.10725	-1.1684	-0.354164			H	-2.53497	0.786361	2.15828
H	4.99485	-2.17544	1.1304			O	2.64069	-1.35318	-1.11687
						C	3.56347	-2.29857	-1.64633
C						H	3.29359	-3.31661	-1.33245
C	1.50394	-0.304414	0.594953			H	3.49666	-2.21047	-2.73573
C	1.71734	0.988053	-0.211232			H	4.58509	-2.07065	-1.31122
C	0.664821	2.00022	0.25418			H	1.25955	3.49608	-0.684474
C	-0.74476	1.47903	-0.018357			H	-0.813823	1.88515	-1.9204
C	-1.04132	0.110986	0.660569			O	-3.86114	0.909288	-0.005723
C	0.115965	-0.940677	0.417147			C	-5.14762	1.45028	-0.307177
H	0.776266	2.16581	1.33617			H	-5.33268	1.41316	-1.38922
H	1.53977	0.778237	-1.27711			H	-5.93074	0.891255	0.222416
H	-1.44812	2.21477	0.405153			H	-5.12508	2.4889	0.037397
O	0.825934	3.25405	-0.368981			C	1.83128	0.080833	2.13783
O	0.09228	-1.96758	1.39304			H	2.86808	0.430961	2.21989
H	-0.772771	-2.39723	1.31832			H	1.18402	0.86941	2.5368
C	3.13635	1.50738	-0.070752			H	1.71932	-0.80554	2.76898
C	3.98837	1.4246	-1.09883
H	3.67618	1.0149	-2.06423			H
H	5.02423	1.76607	-1.00936			C	1.21564	-0.075139	0.293296
C	3.54457	2.0668	1.2639			C	0.871345	1.24453	-0.478606
H	2.97971	2.98418	1.49439			C	-0.645459	1.52826	-0.519674
H	3.34215	1.3516	2.07715			C	-1.36032	1.03184	0.727507
H	4.61529	2.31241	1.2814			C	-1.31154	-0.514363	0.756975
O	-0.891263	1.45803	-1.42481			C	0.016055	-1.079	0.107243
C	-0.203569	-1.54367	-0.970721			H	-0.806224	2.60693	-0.63147
H	0.215904	-2.55368	-1.06627			H	1.14549	1.07346	-1.52922
H	0.18474	-0.926047	-1.79147			H	-0.991841	1.51955	1.63523
C	2.62595	-1.2904	0.35424			O	-1.28683	0.96142	-1.66382
O	3.39135	-1.673	1.21239			O	0.352605	-2.34941	0.61175
C	-2.21852	-0.558946	-0.063117			H	0.61889	-2.27594	1.537
C	-1.70652	-1.53276	-1.03244			C	1.71795	2.41571	-0.00606
H	-2.25157	-1.79598	-1.94257			C	1.24018	3.43335	0.718523
O	-2.32638	-1.95032	0.192227			H	0.197151	3.50258	1.03748
C	-3.51509	0.169315	-0.280678			H	1.89752	4.25131	1.02781
O	-3.57816	1.26231	-0.809579			C	3.17184	2.35558	-0.395168
C	-1.34131	0.32302	2.14272			H	3.69143	1.52296	0.108406
H	-1.65509	-0.614079	2.61998			H	3.28396	2.18948	-1.47775
H	-0.457084	0.696844	2.67934			H	3.69555	3.28203	-0.121937
H	-2.15052	1.05904	2.2649			O	-2.75875	1.36971	0.616757
H	1.57308	-0.062241	1.66548			C	-0.360073	-1.28055	-1.37768
O	2.72183	-1.66327	-0.916129			H	-0.63999	-2.3337	-1.50347
C	3.81616	-2.505	-1.26822			H	0.441878	-1.05201	-2.08621
H	3.77248	-3.45199	-0.713004			C	2.43276	-0.736506	-0.367771
H	3.72083	-2.69456	-2.34246			O	2.67387	-0.706954	-1.55604
H	4.76826	-1.99747	-1.05775			C	-2.40879	-0.725513	-0.317883
H	0.496188	3.14189	-1.27245			C	-1.59016	-0.421168	-1.59265
H	-1.842	1.55045	-1.59825			H	-2.15135	-0.664399	-2.50326
O	-4.56032	-0.500068	0.150716			O	-2.99437	-1.98068	-0.439534
C	-5.84389	0.102538	-0.039624			C	-3.40139	0.388597	-0.023192
H	-6.57109	-0.605332	0.36996			O	-4.57704	0.427726	-0.273709
H	-5.89806	1.05837	0.498429			C	-1.65644	-1.09675	2.11757
H	-6.03191	0.266346	-1.10916			H	-1.79488	-2.18419	2.04847
						H	-0.861848	-0.896372	2.84953
						H	-2.58776	-0.655512	2.50373
						O	3.20689	-1.37806	0.494628
						C	4.34646	-2.0534	-0.033089
						H	4.03602	-2.83499	-0.74008
						H	5.01366	-1.34217	-0.539158
						H	4.85606	-2.503	0.825404
						H	-3.45153	-2.20161	0.382642
						C	1.50585	0.172151	1.78189
						H	1.59435	-0.766711	2.34412
						H	2.45429	0.708806	1.91121
						H	0.724664	0.777676	2.25392
